# Supplementary material for: Radiological Outcomes of Femoral Head Resection in Patients with Cerebral Palsy: A Retrospective Comparative Study of Two Surgical Procedures
Source: Children (Basel). 2021 Dec 1;8(12):1105. doi: 10.3390/children8121105 (PMC8700049; doi:10.3390/children8121105)
Supplement: Supplementary file 1 [file children-08-01105-s001.zip]

Archive with 1 entries (1 files):
- children-1451168-supplementary.pdf
